# Supplementary material for: Mitochondrial Respiratory Dysfunction Is Not Correlated With Mitochondrial Genotype in Premature Aging Mice
Source: Aging Cell. 2025 May 2;24(7):e70085. doi: 10.1111/acel.70085 (PMC12266765; doi:10.1111/acel.70085)
Supplement: Supplementary file 8 — Table S1. Total read numbers, depth and coverage rate for all samples analyzed by NGS in this study. [file ACEL-24-e70085-s005.xlsx]

## Sheet: Sheet1
		G≥10																																				G1
		Heart												Kidney												Soleus												Heart
		+/+				+/mut				mut/mut				+/+				+/mut				mut/mut				+/+				+/mut				mut/mut				+/+				+/mut				mut/mut
		+/+_1	+/+_2	+/+_3	+/+_4	+/mut_1	+/mut_2	+/mut_3	+/mut_4	mut/mut_1	mut/mut_2	mut/mut_3	mut/mut_4	+/+_1	+/+_2	+/+_3	+/+_4	+/mut_1	+/mut_2	+/mut_3	+/mut_4	mut/mut_1	mut/mut_2	mut/mut_3	mut/mut_4	+/+_1	+/+_2	+/+_3	+/+_4	+/mut_1	+/mut_2	+/mut_3	+/mut_4	mut/mut_1	mut/mut_2	mut/mut_3	mut/mut_4	+/+_1	+/+_2	+/+_3	+/+_4	+/mut_1	+/mut_2	+/mut_3	+/mut_4	mut/mut_1	mut/mut_2	mut/mut_3	mut/mut_4
Total read number		46648214	56404122	49148738	45956118	52363338	52281586	41498849	61606090	29330468	38299362	45576084	51611572	48630280	47563154	43482714	41460767	52818334	35852076	41795766	40391883	92937261	72870823	40896724	47316858	41959196	50577013	46891987	29723214	49322496	44226104	49520302	33616328	49802632	46024704	48522886	44548652	37955311	36867247	29277210	32046024	39577611	36202610	34061269	30893548	29905926	36932384	26936748	31689571
Depth average		7909.18	7934.32	7899.07	7923.85	7931.98	7937.61	7726.1	6499.72	7934.15	7903.24	7909.97	7534.08	7897.71	7936.82	7889.43	7914.94	7754.75	7913.91	7888.31	7887.57	1027.3	7509.18	7878.03	7915.34	7928.6	7921.45	7929.44	7880.7	7929.09	7931.19	7931.58	7847.79	7934.1	7933.86	7920.38	7912.37	7810.45	6563.23	7445.96	7570.84	7748.79	7778.99	7182.45	7540.63	4232.83	6361.66	7351.99	7058.97
Coverage rate	>3×	100	100	100	100	100	100	100	100	100	100	100	100	100	100	100	100	100	100	100	100	100	100	100	100	100	100	100	100	100	100	100	100	100	100	100	100	100	100	100	100	100	100	100	100	100	100	100	100
	>10×	100	100	100	100	100	100	100	100	100	100	100	100	100	100	100	100	100	100	100	100	100	100	100	100	100	100	100	100	100	100	100	100	100	100	100	100	100	100	100	100	100	100	100	100	100	100	100	100
	>20×	100	100	100	100	100	100	100	100	100	100	100	100	100	100	100	100	100	100	100	100	100	100	100	100	100	100	100	100	100	100	100	100	100	100	100	100	100	100	100	100	100	100	100	100	100	100	100	100
	>200×	100	100	100	100	100	100	100	100	100	100	100	100	100	100	100	100	100	100	100	100	100	100	100	100	100	100	100	100	100	100	100	100	100	100	100	100	100	100	100	100	100	100	100	100	100	100	100	100
[truncated: 24 more columns]
